# Supplementary material for: Foliar spraying of indoleacetic acid (IAA) enhances the phytostabilization of Pb in naturally tolerant ryegrass by limiting the root-to-shoot transfer of Pb and improving plant growth
Source: PeerJ. 2023 Dec 15;11:e16560. doi: 10.7717/peerj.16560 (PMC10726742; doi:10.7717/peerj.16560)
Supplement: Supplemental Information 1 — The raw data showed the effect of spraying IAA on ryegrass under different concentrations of lead stress. [file peerj-11-16560-s001.xlsx]

## Sheet: Pb
Pb（mg/kg）	Pb content in shoot	Pb content in root			Pb+IAA（mg/kg）	Pb content in shoot	Pb content in root			GBW07445(GSF-5) Measured value	Standard full dose	uncertainty	Mass fraction
0	38	48			0	43	68			578.677	515	20	0.999999
	43	58				43	68			569.587
	39	43				47	73			574.996
250	68	143			250	63	160
	63	123				58	154
	78	128				61	168
500	78	88			500	97	113
	74	93				78	108
	72	89				88	110
1000	83	101			1000	66	278
	78	100				68	313
	73	98				70	278
1500	103	223			1500	73	395
	93	203				68	365
	113	190				78	343
2000	83	123			2000	63	118
	74	158				76	145
	77	143				73	128

## Sheet: Photosynthetic index
Pb（mg/kg）	chlorophyll a	chlorophyll b	carotene	FPSⅡ				IAA+Pb（mg/kg）	chlorophyll a	chlorophyll b	carotene	FPSⅡ
0	1.12875	0.41073	0.2321	0.649				0	0.97561	0.36181	0.19297	0.687
	1.18575	0.43308	0.24588	0.635					0.95443	0.37744	0.18272	0.666
	1.16058	0.43256	0.23646	0.68					1.17862	0.42733	0.24212	0.682
	1.20062	0.44645	0.2448	0.673					1.20687	0.46299	0.23717	0.678
	1.08759	0.39738	0.21927	0.667					1.17862	0.42733	0.24212	0.655
	1.06899	0.3975	0.21325	0.689					1.20687	0.46299	0.23717
	1.0866	0.39658	0.21925						0.97561	0.36181	0.19297
	1.06238	0.38825	0.21413						0.95443	0.37744	0.18272
	1.16058	0.43256	0.23646						1.17862	0.42733	0.24212
	1.20062	0.44645	0.2448						1.20687	0.46299	0.23717
	1.08759	0.39738	0.21927						1.20594	0.44189	0.24593
	1.06899	0.3975	0.21325						1.22033	0.47102	0.24016
250	1.28962	0.46381	0.25617	0.642				250	1.03234	0.38689	0.2094	0.699
	1.30094	0.46297	0.263	0.666					1.04507	0.38881	0.21411	0.676
	1.28203	0.45461	0.25883	0.643					1.04301	0.39629	0.2138	0.688
	1.30025	0.46633	0.26102	0.66					1.04899	0.3886	0.21719	0.69
	1.36763	0.49564	0.28492						1.22993	0.46068	0.25227
	1.38236	0.50693	0.28531						1.28179	0.49032	0.25158	0.701
	1.37477	0.49945	0.28602						1.25812	0.54297	0.23911
	1.3846	0.50841	0.28762						1.20751	0.44931	0.24725
	1.28203	0.45461	0.25883						1.08321	0.38164	0.22376
	1.30025	0.46633	0.26102						1.09308	0.40093	0.22019
	1.36763	0.49564	0.28492						1.08218	0.40199	0.22003
	1.38236	0.50693	0.28531						1.08212	0.38822	0.21848
500	1.0405	0.37316	0.21436	0.642				500	1.30007	0.48173	0.25439	0.647
	1.09766	0.39846	0.22562	0.621					1.3157	0.47575	0.26041	0.678
	1.1045	0.39638	0.22956	0.63					1.29794	0.47545	0.25662	0.694
	1.11406	0.40805	0.2285	0.641					1.2841	0.4758	0.25355	0.685
	1.18096	0.45744	0.22586	0.662					1.29222	0.47784	0.25922	0.693
	1.14646	0.43391	0.22256	0.613					1.23744	0.45094	0.25032	0.696
	1.18271	0.44234	0.23161						1.25752	0.47166	0.25228
	1.17094	0.43521	0.23064						1.31374	0.53969	0.2303
	1.1045	0.39638	0.22956						1.1263	0.42035	0.21848
	1.11406	0.40805	0.2285						1.1218	0.4148	0.219
	1.18096	0.45744	0.22586						1.11037	0.42217	0.21287
	1.14646	0.43391	0.22256						1.12794	0.41177	0.2189
1000	1.12209	0.42178	0.21922	0.606				1000	1.40565	0.56814	0.2774	0.685
	1.1676	0.43945	0.22828	0.649					1.41564	0.56481	0.28758	0.697
	1.09619	0.41428	0.22287	0.63					1.39484	0.55893	0.26478	0.692
	1.09099	0.40951	0.22376	0.643					1.39845	0.54879	0.25791	0.695
	1.14831	0.44033	0.22206	0.63					1.37679	0.56985	0.27222	0.686
	1.18204	0.44828	0.22997						1.36981	0.57329	0.27287	0.663
	1.12209	0.42178	0.21922						1.35229	0.56338	0.26868
	1.1676	0.43945	0.22828						1.35916	0.56818	0.26898
	1.09619	0.41428	0.22287						1.43596	0.5467	0.28452
	1.09099	0.40951	0.22376						1.44859	0.55772	0.28529
	1.09928	0.41793	0.22195						1.42923	0.54225	0.28699
	1.12109	0.41753	0.23037						1.43387	0.5473	0.28418
1500	0.91152	0.35482	0.17171	0.649				1500	1.09393	0.40396	0.21998	0.683
	0.9572	0.37715	0.17947	0.678					1.09901	0.41526	0.21955	0.675
	0.99098	0.42864	0.17368	0.649					1.10926	0.42444	0.21908	0.693
	0.96599	0.37324	0.18327	0.679					1.09886	0.41231	0.21872	0.678
	0.97696	0.35619	0.19697						1.0546	0.39557	0.21542	0.661
	0.98859	0.36296	0.19884						1.04987	0.39875	0.21281	0.684
	0.97513	0.35321	0.19707						1.06025	0.40215	0.2139
	0.99282	0.3695	0.19745						1.05059	0.39884	0.20982
	0.92935	0.33912	0.18577						1.01705	0.37502	0.20994
	0.95996	0.36802	0.18666						1.0004	0.37073	0.20777
	0.96055	0.3755	0.18512						1.03675	0.40412	0.20994
	0.96984	0.35927	0.19354						1.00123	0.37031	0.20673
2000	1.10644	0.42432	0.21302	0.682				2000	0.80632	0.30167	0.15057	0.674
	1.10963	0.418	0.21661	0.702					0.83182	0.31411	0.15432	0.682
	0.88442	0.32721	0.18406	0.679					0.8401	0.31995	0.15274	0.704
	0.8839	0.33609	0.18308	0.682					0.8511	0.31064	0.15774	0.669
	0.88442	0.32721	0.18406	0.702					0.74146	0.27025	0.15293	0.683
	0.8839	0.33609	0.18308	0.679					0.74528	0.2826	0.15087	0.688
	0.92462	0.3449	0.19208						0.72761	0.26975	0.15149
	0.9151	0.34098	0.18584						0.70884	0.26003	0.14844
	0.88442	0.32721	0.18406
	0.8839	0.33609	0.18308
	0.92462	0.3449	0.19208
	0.9151	0.34098	0.18584

## Sheet: biomass
Pb（mg/kg）	fibrous root length	total root length	leave biomass	root biomass			Pb+IAA（mg/kg）	fibrous root length	total root length	leave biomass	root biomass
0	180.088	310.076	0.1239	0.0368			0	321.318	441.318	0.1632	0.061
	210.16	317.056	0.1013	0.0292				339.958	426.358	0.1888	0.0725
	192.84	315.507	0.0984	0.0377				365.653	408.314	0.226	0.0539
			0.1107	0.0352						0.1904	0.0554
250	180.156	295.465	0.1284	0.0311			250	284.141	367.371	0.17	0.0642
	191.785	301.761	0.1454	0.0424				262.803	350.132	0.1141	0.0506
	167.398	285.911	0.1663	0.0441				319.066	380.144
			0.1521	0.0447						0.1851	0.0663
500	161.1	164.168	0.1114	0.0283			500	188.67	201.155	0.1612	0.0338
	151.612	176.165	0.1078	0.0241				191.277	223.805	0.1638	0.0667
	144.653	148.293	0.0955	0.0298						0.1444	0.0569
			0.1369	0.0298						0.1162	0.0573
			0.1307	0.0412						0.1606	0.0518
			0.1243	0.037
1000	152.737	231.499	0.0873	0.0312			1000	230.021	394.736	0.1589	0.0776
	174.782	252.896	0.1263	0.0278				262	371.056	0.1428	0.0854
			0.1079					240.008	336.429	0.17	0.0734
			0.1243	0.0275
			0.1329	0.0366
			0.1181	0.0445
1500			0.0555	0.026			1500	115.193	162.971	0.135	0.0391
			0.0576	0.0257				139.829	173.86	0.1397	0.0466
		155.84	0.071	0.0215				143.956	188.56	0.125	0.0439
	105.203	161.968	0.0772	0.0268						0.1332	0.0594
	113.01		0.0674	0.022
2000	108.424	134.587	0.047	0.0231			2000	69.846	119.979	0.1259	0.0227
	96.315	127.586	0.0348	0.0144				51.719	101.589	0.1138	0.0368
	91.766	122.978	0.0566	0.027				65.412	130.439	0.1206	0.0327
			0.0393	0.0107
			0.0531	0.0227
			0.0204	0.0191
			0.0248	0.0186
			0.0481	0.0208

## Sheet: POD SOD
Pb（mg/kg）	SOD（leave）	SOD（root）	POD（leave）	POD（root）		Pb+IAA（mg/kg）	SOD（leave）	SOD（root）	POD（leave）	POD（root）
0	1038.8	610.009	415.775	598.65		0	1050.64	527.849	356.45	679.7
	1052.8	594.931		584.75			987.325	509.111	331.25	700.6
	1053.26	628.627	398.375	612.45			1005.47	547.227	349.35	715.5
	1052.57	608.182	373.275	617.85			993.653	548.406	357.15	680.3
	1037.27	617.269	403.475	608.15			1044.45		356.55	691
	1044.65	625.285	349.475	620.45			990.886	511.571	341.15	701.6
250	1042.96	612.972	417.05	616.675		250	1065.67	495.926	390.775	643.325
	1078.33	591.524	389.45	617.775			1045.3	513.115	364.175	657.025
	1064.18		437.25	644.975			1028.51	550.768	389.775	695.325
	1059.57	655.129	433.05	632.175			1041.19	497.563	409.975	633.225
	1064.18	630.273	372.55	644.675			1042.56	474.917	384.675	625.025
	1063.25	657.779	373.95	637.275			1018.85	468.176	390.275	656.325
500	1089.33	670.249	410.575	663.575		500	1048.49	569.321	396.25	575.875
	1127.86	652.607	411.175	671.175			1041.49	600.698	403.95	561.175
	1126.94	697.714	424.675	653.575			1062	586.237	386.55	567.675
	1142.01	697.241	412.375	622.675			1023.81	599.334	392.05	584.375
	1108.16	635.413	445.275	663.175			1051.21	575.491	383.35	557.875
	1065.8	697.154	432.975	708.575			1031.4	572.132	407.35	587.475
1000	1066.87	636.109	420.55			1000	1070.16	672.652	421.925	680.85
	1044.49	647.895	459.85	652.075			1059.97	660.914	418.425	691.75
	1074.95	639.36	398.45	627.575			1077.3	658.058	426.425	683.55
	1043.57	618.224	421.95	592.975			1057.01		396.025	690.55
	1043.26	595.844	412.45	621.375			1090.77	650.546	424.825	701.45
	1046.95	620.766	393.25	606.475			1086.89		398.425	642.55
1500	1042.64	533.218	407.125	628.425		1500	1067.82	542.405	316	693.5
	1016.19	555.177	408.225	604.425			1017.93	452.089	319	749.4
	1060.26	540.605	415.825	589.625			1051.29	471.643		736.5
	1004.81	532.082	422.325	615.425			1073.02	460.457	323.7	703.9
	1041.42	573.417	422.025	612.725			1024.52	490.469	320.1	724.9
	1010.65	551.68	410.025	622.925			1035.91	474.372	368.5	685.9
2000	1002.35	568.051	371.75	568.825		2000	945.702	503.293	264.825	689.45
	985.89	588.417	358.75	568.025			985.795	558.686	280.025	691.45
	1007.11	576.289	327.75	563.425			965.29	523.483	248.625	711.35
	974.431	586.63	377.95	562.325			1014.26	449.816	274.825	697.65
	983.889	542.984	345.25	566.825			979.98	489.924	285.225	703.65
	985.427	569.943	371.45	556.925			965.005	410.253	246.725	694.95

## Sheet: Soil background value
Pb（mg/kg）	Ryegrass harvesting area	value	Standard deviation
	10000.9	100.22	10.19
	10452.9	110.365
	9207.45	120.6
pH		6.69	0.190788
		6.31
		6.47
available P		83.5	5.00633
		86.2
		76.5
available K		12.26	0.992321
		13.51
		11.55
alkali-hydrolyzed nitrogen		103	4.50925
		108
		99

## Sheet: IAA
Pb（mg/kg）	IAA（leaf）	IAA（root）	Pb+IAA（mg/kg）	IAA（leaf）	IAA（root）
0	5.27537	4.97256	0	5.72489	7.00627
	5.17579	5.37639		6.25489	7.05141
	5.22556	4.91655		5.50571	6.15433
250	6.27107	5.34991	250	7.43216	6.87363
	6.0575	5.25375		7.53311	6.42519
	5.95479	5.21295		7.63411	6.56255
500	6.13838	6.06362	500	5.27176	3.91035
	6.58115	6.09403		4.61395	5.23455
	7.32716	6.04403		4.94288	3.77912
1000	8.57103	6.42775	1000	3.93245	4.70036
	8.06432	6.42775		4.05715	4.02798
		6.30036		4.45816	5.33667
1500	5.42941	6.17017	1500	5.00716	5.06688
	5.1698	5.19017		5.4837	6.42272
		5.8146		6.07219	4.47819
2000	5.40771	4.77981	2000	5.98533	6.07342
	5.28008	4.15763		7.89346	6.68421
	5.64385	5.32344			6.18379
